# Supplementary material for: A complete logical approach to resolve the evolution and dynamics of mitochondrial genome in bilaterians
Source: PLoS One. 2018 Mar 16;13(3):e0194334. doi: 10.1371/journal.pone.0194334 (PMC5856267; doi:10.1371/journal.pone.0194334)
Supplement: S4 Appendix — (TXT) [file pone.0194334.s004.txt]

S4 appendix. Distances calculated from the order of protein-coding and ribosomal RNA mitochondrial (mt) genes with the program Genome_Comparison.c
considering transposition, inversion and reverse transposition events. Gain/loss events have been added a posteriori.

[ 1] #Tethya_actinia
[ 2] #Xenoturbella_bocki
[ 3] #Balanoglossus_carnosus
[ 4] #Antedon_mediterranea
[ 5] #Gymnocrinus_richeri
[ 6] #Florometra_serratissima
[ 7] #Asterina_pectinifera
[ 8] #Ophiura_lukteni
[ 9] #Ophiopholis_aculeata
[10] #Strongylocentrotus_purpuratus
[11] #Asymmetron_inferum
[12] #Phallusia_fumigata
[13] #Phallusia_mammillata
[14] #Ciona_savignyi
[15] #Ciona_intestinalis
[16] #Halocynthia_roretzi
[17] #Doliolum_nationalis
[18] #Homo_sapiens
[19] #Caenorhabditis_elegans
[20] #Trichinella_spiralis
[21] #Priapulus_caudatus
[22] #Epiperipatus_biolleyi
[23] #Limulus_polyphemus
[24] #Nymphon_gracile
[25] #Steganacarus_magnus
[26] #Dermatophagoides_pteronyssinus
[27] #Ligia_oceanica
[28] #Argulus_americanus
[29] #Speleonectes_tulumensis
[30] #Narceus_annularis
[31] #Tigriopus_japonicus
[32] #Vargula_hilgendorfii
[33] #Eriocheir_sinensis
[34] #Chinkia_crosnieri
[35] #Megabalanus_volcano
[36] #Cherax_destructor
[37] #Pagurus_longicarpus
[38] #Katharina_tunicata
[39] #Paraspadella_gotoi
[40] #Spadella_cephaloptera
[41] #Sagitta_enflata
[42] #Sagitta_nagae
[43] #Gyrodactylus_derjavenoides
[44] #Schistosoma_mansoni
[45] #Platynereis_dumerilii
[46] #Urechis_caupo
[47] #Sipunculus_nudus
[48] #Phoronis_architecta
[49] #Loxocorone_allax
[50] #Laqueus_rubellus
[51] #Leptorhynchoides_thecatus
[52] #Nautilus_macromphallus
[53] #Loligo_bleekeri
[54] #Biomphalaria_glabrata
[55] #Graptacme_eborea
[56] #Cepeae_nemoralis
[57] #Siphonodentalium_lobatum
[58] #Mytilus_edulis
[59] #Venerupis_philippinarum
[60] #Lampsilis_ornata
[61] #Inversidens_japanensis
[62] #Albinaria_soerulea
[63] #Flustrellidra_hispida
[64] #Bugula_neritina
[65] #Watersipora_subtorquata
[66] #Leptotrombidium_akamushi
[67] #Lingula_anatina
[68] #Terebratulina_retusa
[69] #Terebratalia_transversa

[        1     2     3     4     5     6     7     8     9    10    11    12    13    14    15    16    17    18    19    20    21    22    23    24    25    26    27    28    29    30    31    32    33    34    35    36    37    38    39    40    41    42    43    44    45    46    47    48    49    50    51    52    53    54    55    56    57    58    59    60    61    62    63    64    65    66    67    68    69 ]
[ 1]
[ 2]  5.000
[ 3]  5.000 1.000
[ 4]  6.000 4.000 4.000
[ 5]  7.000 4.000 4.000 1.000
[ 6]  6.000 4.000 4.000 1.000 1.000
[ 7]  6.000 3.000 3.000 2.000 2.000 1.000
[ 8]  5.000 3.000 3.000 3.000 3.000 2.000 2.000
[ 9]  5.000 3.000 3.000 3.000 3.000 2.000 1.000 1.000
[10]  6.000 3.000 3.000 2.000 2.000 1.000 1.000 2.000 2.000
[11]  6.000 3.000 3.000 5.000 4.000 5.000 4.000 4.000 4.000 4.000
[12]  7.000 6.000 6.000 7.000 6.000 6.000 7.000 6.000 6.000 6.000 6.000
[13]  8.000 6.000 6.000 6.000 6.000 6.000 6.000 6.000 6.000 6.000 5.000 6.000
[14]  8.000 7.000 7.000 7.000 6.000 7.000 7.000 6.000 6.000 7.000 7.000 5.000 5.000
[15]  8.000 7.000 7.000 6.000 6.000 6.000 7.000 7.000 7.000 7.000 7.000 5.000 6.000 1.000
[16]  8.000 7.000 7.000 7.000 7.000 7.000 7.000 7.000 7.000 7.000 6.000 7.000 7.000 6.000 6.000
[17]  7.000 7.000 7.000 7.000 6.000 6.000 6.000 6.000 6.000 6.000 7.000 7.000 6.000 6.000 6.000 6.000
[18]  5.000 1.000 1.000 3.000 3.000 3.000 2.000 3.000 2.000 2.000 2.000 6.000 6.000 7.000 7.000 7.000 7.000
[19]  9.000 7.000 7.000 7.000 7.000 8.000 7.000 7.000 7.000 7.000 8.000 8.000 7.000 6.000 6.000 7.000 8.000 7.000
[20]  7.000 4.000 5.000 6.000 6.000 6.000 6.000 5.000 6.000 6.000 6.000 6.000 8.000 7.000 7.000 7.000 7.000 4.000 7.000
[21]  6.000 3.000 3.000 5.000 5.000 5.000 4.000 4.000 4.000 4.000 4.000 6.000 6.000 7.000 7.000 7.000 7.000 2.000 7.000 3.000
[22]  6.000 4.000 4.000 4.000 5.000 5.000 5.000 5.000 5.000 5.000 4.000 7.000 7.000 7.000 7.000 7.000 7.000 3.000 7.000 6.000 4.000
[23]  6.000 3.000 2.000 4.000 4.000 4.000 4.000 4.000 4.000 4.000 4.000 6.000 6.000 7.000 7.000 7.000 7.000 2.000 7.000 4.000 1.000 5.000
[24]  7.000 3.000 3.000 5.000 5.000 5.000 4.000 5.000 4.000 4.000 4.000 6.000 6.000 7.000 7.000 7.000 7.000 2.000 6.000 4.000 1.000 4.000 1.000
[25]  7.000 4.000 4.000 4.000 4.000 4.000 4.000 5.000 5.000 4.000 5.000 6.000 7.000 7.000 7.000 7.000 7.000 3.000 7.000 4.000 3.000 4.000 2.000 3.000
[26]  6.000 3.000 3.000 5.000 5.000 5.000 5.000 4.000 4.000 4.000 5.000 6.000 7.000 7.000 7.000 7.000 7.000 3.000 7.000 4.000 2.000 4.000 3.000 3.000 3.000
[27]  7.000 3.000 4.000 4.000 5.000 5.000 5.000 5.000 5.000 5.000 4.000 7.000 6.000 7.000 7.000 7.000 7.000 4.000 7.000 5.000 3.000 4.000 3.000 4.000 4.000 3.000
[28]  6.000 2.000 1.000 5.000 5.000 5.000 4.000 4.000 4.000 4.000 4.000 6.000 6.000 7.000 7.000 6.000 7.000 2.000 7.000 5.000 2.000 4.000 2.000 3.000 3.000 3.000 4.000
[29]  7.000 3.000 3.000 4.000 4.000 4.000 4.000 4.000 5.000 4.000 5.000 6.000 7.000 7.000 7.000 7.000 7.000 3.000 6.000 4.000 2.000 4.000 1.000 2.000 1.000 3.000 3.000 3.000
[30]  7.000 3.000 2.000 5.000 5.000 5.000 4.000 4.000 4.000 4.000 4.000 6.000 6.000 7.000 7.000 7.000 7.000 2.000 7.000 4.000 2.000 4.000 1.000 2.000 3.000 3.000 4.000 2.000 2.000
[31]  8.000 7.000 7.000 6.000 6.000 6.000 7.000 7.000 6.000 7.000 7.000 7.000 6.000 6.000 6.000 7.000 7.000 7.000 7.000 7.000 7.000 7.000 7.000 7.000 6.000 7.000 7.000 7.000 7.000 6.000
[32]  6.000 3.000 4.000 5.000 5.000 5.000 5.000 5.000 4.000 5.000 5.000 6.000 7.000 7.000 7.000 7.000 7.000 4.000 7.000 4.000 3.000 4.000 2.000 3.000 3.000 3.000 4.000 4.000 2.000 3.000 7.000
[33]  6.000 3.000 2.000 5.000 5.000 5.000 4.000 5.000 4.000 4.000 4.000 6.000 6.000 7.000 7.000 6.000 7.000 2.000 7.000 4.000 1.000 4.000 1.000 2.000 2.000 2.000 3.000 2.000 2.000 2.000 6.000 3.000
[34]  7.000 4.000 4.000 6.000 6.000 6.000 5.000 5.000 5.000 5.000 5.000 6.000 6.000 6.000 7.000 7.000 7.000 3.000 7.000 4.000 3.000 5.000 2.000 2.000 3.000 4.000 5.000 3.000 3.000 3.000 7.000 3.000 2.000
[35]  6.000 2.000 2.000 4.000 4.000 4.000 4.000 4.000 4.000 4.000 3.000 6.000 6.000 7.000 7.000 7.000 7.000 2.000 7.000 4.000 1.000 4.000 1.000 2.000 3.000 3.000 4.000 2.000 2.000 1.000 7.000 3.000 2.000 3.000
[36]  7.000 4.000 4.000 5.000 5.000 5.000 5.000 5.000 5.000 5.000 5.000 7.000 7.000 7.000 7.000 7.000 7.000 4.000 7.000 6.000 4.000 4.000 3.000 4.000 3.000 4.000 3.000 4.000 3.000 4.000 7.000 4.000 4.000 4.000 4.000
[37]  6.000 5.000 4.000 6.000 6.000 6.000 6.000 5.000 5.000 6.000 5.000 5.000 7.000 6.000 6.000 7.000 7.000 4.000 7.000 4.000 2.000 5.000 2.000 2.000 3.000 4.000 4.000 4.000 3.000 3.000 7.000 3.000 3.000 2.000 3.000 4.000
[38]  7.000 3.000 3.000 5.000 5.000 5.000 5.000 5.000 5.000 5.000 4.000 5.000 6.000 7.000 7.000 7.000 7.000 3.000 7.000 5.000 2.000 4.000 2.000 3.000 4.000 4.000 4.000 3.000 3.000 2.000 6.000 4.000 3.000 4.000 2.000 5.000 3.000
[39]  7.000 7.000 6.000 6.000 7.000 7.000 7.000 7.000 7.000 6.000 7.000 8.000 8.000 7.000 8.000 9.000 8.000 6.000 7.000 7.000 6.000 7.000 6.000 6.000 6.000 7.000 7.000 7.000 6.000 6.000 7.000 6.000 6.000 6.000 6.000 7.000 5.000 5.000
[40]  8.000 7.000 6.000 7.000 7.000 7.000 7.000 7.000 6.000 7.000 7.000 8.000 8.000 8.000 8.000 9.000 8.000 7.000 7.000 8.000 7.000 7.000 7.000 7.000 7.000 7.000 7.000 7.000 7.000 6.000 7.000 6.000 7.000 6.000 7.000 7.000 6.000 7.000 3.000
[41]  8.000 7.000 6.000 6.000 7.000 7.000 7.000 7.000 7.000 7.000 7.000 8.000 7.000 8.000 8.000 8.000 7.000 6.000 6.000 7.000 6.000 7.000 6.000 6.000 6.000 7.000 7.000 7.000 6.000 6.000 7.000 6.000 6.000 6.000 6.000 6.000 5.000 5.000 1.000 3.000
[42]  8.000 7.000 7.000 6.000 7.000 7.000 7.000 7.000 7.000 7.000 7.000 8.000 8.000 8.000 7.000 8.000 8.000 6.000 6.000 7.000 6.000 6.000 6.000 7.000 6.000 7.000 6.000 6.000 7.000 6.000 7.000 6.000 6.000 6.000 6.000 6.000 6.000 6.000 2.000 4.000 1.000
[43]  8.000 7.000 7.000 7.000 7.000 7.000 7.000 7.000 8.000 7.000 8.000 8.000 7.000 7.000 7.000 7.000 8.000 7.000 6.000 7.000 7.000 7.000 7.000 7.000 7.000 7.000 7.000 7.000 7.000 7.000 7.000 7.000 7.000 7.000 7.000 7.000 7.000 6.000 6.000 7.000 6.000 6.000
[44]  7.000 7.000 7.000 7.000 7.000 7.000 8.000 7.000 7.000 8.000 7.000 8.000 7.000 6.000 6.000 7.000 7.000 7.000 7.000 7.000 7.000 7.000 7.000 7.000 7.000 7.000 7.000 8.000 7.000 7.000 7.000 7.000 7.000 7.000 7.000 7.000 7.000 6.000 6.000 7.000 6.000 7.000 2.000
[45]  7.000 5.000 4.000 6.000 6.000 6.000 6.000 6.000 6.000 6.000 4.000 6.000 6.000 7.000 7.000 7.000 7.000 4.000 7.000 5.000 4.000 5.000 4.000 4.000 5.000 5.000 5.000 4.000 5.000 4.000 8.000 4.000 4.000 5.000 4.000 5.000 4.000 3.000 6.000 6.000 5.000 6.000 7.000 7.000
[46]  7.000 5.000 5.000 6.000 6.000 7.000 6.000 6.000 5.000 7.000 6.000 6.000 7.000 7.000 8.000 7.000 8.000 5.000 7.000 5.000 4.000 5.000 5.000 5.000 5.000 5.000 5.000 6.000 5.000 5.000 7.000 4.000 5.000 5.000 5.000 5.000 5.000 5.000 7.000 7.000 7.000 8.000 6.000 7.000 3.000
[47]  6.000 4.000 4.000 6.000 6.000 6.000 6.000 6.000 5.000 6.000 4.000 7.000 7.000 7.000 7.000 7.000 7.000 4.000 7.000 4.000 4.000 5.000 4.000 5.000 5.000 5.000 5.000 5.000 4.000 4.000 8.000 5.000 4.000 5.000 4.000 6.000 5.000 4.000 7.000 8.000 7.000 8.000 7.000 7.000 3.000 4.000
[48]  8.000 4.000 4.000 6.000 6.000 6.000 6.000 6.000 6.000 6.000 5.000 6.000 6.000 7.000 7.000 7.000 6.000 4.000 7.000 4.000 3.000 5.000 3.000 4.000 5.000 5.000 5.000 4.000 4.000 3.000 7.000 4.000 3.000 5.000 3.000 6.000 4.000 1.000 6.000 7.000 6.000 7.000 6.000 7.000 4.000 5.000 4.000
[49]  7.000 4.000 4.000 5.000 4.000 5.000 5.000 5.000 5.000 5.000 5.000 6.000 6.000 7.000 7.000 7.000 7.000 4.000 7.000 5.000 4.000 5.000 4.000 5.000 3.000 4.000 5.000 4.000 4.000 4.000 5.000 4.000 4.000 5.000 4.000 5.000 4.000 2.000 6.000 6.000 6.000 6.000 5.000 6.000 5.000 5.000 5.000 3.000
[50]  7.000 7.000 7.000 7.000 6.000 7.000 7.000 7.000 7.000 7.000 7.000 5.000 6.000 6.000 6.000 7.000 7.000 7.000 6.000 7.000 7.000 7.000 7.000 7.000 7.000 7.000 7.000 7.000 6.000 7.000 7.000 7.000 7.000 7.000 6.000 7.000 7.000 7.000 8.000 8.000 8.000 8.000 7.000 7.000 7.000 6.000 7.000 7.000 6.000
[51]  8.000 6.000 5.000 7.000 7.000 7.000 7.000 7.000 7.000 7.000 7.000 6.000 7.000 6.000 7.000 8.000 7.000 6.000 7.000 7.000 6.000 7.000 6.000 6.000 7.000 6.000 7.000 6.000 6.000 6.000 8.000 7.000 6.000 7.000 6.000 7.000 7.000 6.000 7.000 7.000 7.000 7.000 5.000 5.000 6.000 7.000 7.000 6.000 7.000 7.000
[52]  7.000 4.000 4.000 6.000 5.000 6.000 6.000 5.000 5.000 6.000 5.000 5.000 6.000 7.000 7.000 7.000 7.000 4.000 7.000 5.000 3.000 5.000 3.000 4.000 4.000 4.000 5.000 4.000 4.000 3.000 7.000 4.000 3.000 5.000 3.000 5.000 4.000 1.000 6.000 7.000 6.000 6.000 7.000 6.000 4.000 5.000 4.000 2.000 2.000 7.000 6.000
[53]  7.000 3.000 3.000 5.000 5.000 5.000 5.000 4.000 5.000 5.000 4.000 6.000 6.000 7.000 7.000 6.000 7.000 3.000 7.000 5.000 2.000 4.000 2.000 3.000 4.000 4.000 4.000 3.000 3.000 2.000 7.000 3.000 2.000 3.000 2.000 5.000 3.000 2.000 6.000 7.000 6.000 7.000 7.000 7.000 4.000 5.000 5.000 3.000 4.000 7.000 6.000 3.000
[54]  8.000 7.000 6.000 7.000 7.000 7.000 7.000 6.000 7.000 7.000 7.000 7.000 7.000 7.000 7.000 7.000 6.000 7.000 8.000 7.000 6.000 6.000 7.000 7.000 7.000 7.000 7.000 6.000 7.000 6.000 7.000 7.000 7.000 7.000 7.000 7.000 7.000 7.000 7.000 7.000 7.000 7.000 7.000 7.000 6.000 6.000 6.000 7.000 7.000 7.000 6.000 7.000 7.000
[55]  8.000 7.000 7.000 7.000 7.000 7.000 7.000 6.000 6.000 7.000 6.000 7.000 7.000 6.000 6.000 7.000 7.000 7.000 6.000 7.000 7.000 7.000 7.000 6.000 7.000 6.000 6.000 7.000 7.000 6.000 6.000 7.000 7.000 7.000 7.000 7.000 7.000 7.000 7.000 7.000 7.000 8.000 8.000 8.000 6.000 6.000 5.000 7.000 7.000 6.000 7.000 7.000 7.000 7.000
[56]  8.000 6.000 6.000 7.000 7.000 7.000 7.000 6.000 6.000 7.000 6.000 7.000 6.000 6.000 7.000 7.000 7.000 6.000 8.000 7.000 6.000 5.000 6.000 6.000 7.000 6.000 6.000 6.000 6.000 6.000 7.000 7.000 6.000 7.000 6.000 7.000 7.000 6.000 7.000 7.000 7.000 7.000 7.000 7.000 6.000 6.000 6.000 6.000 7.000 7.000 6.000 6.000 6.000 1.000 7.000
[57]  8.000 6.000 6.000 6.000 7.000 6.000 6.000 7.000 7.000 6.000 7.000 6.000 7.000 6.000 5.000 6.000 6.000 6.000 7.000 6.000 7.000 6.000 7.000 7.000 7.000 7.000 7.000 7.000 7.000 7.000 6.000 7.000 7.000 7.000 7.000 7.000 7.000 7.000 7.000 8.000 8.000 8.000 7.000 7.000 7.000 6.000 6.000 7.000 7.000 7.000 7.000 7.000 7.000 7.000 6.000 7.000
[58]  8.000 7.000 7.000 7.000 7.000 7.000 8.000 7.000 7.000 8.000 7.000 7.000 7.000 8.000 8.000 8.000 7.000 7.000 6.000 6.000 7.000 7.000 7.000 7.000 8.000 7.000 7.000 7.000 8.000 7.000 7.000 7.000 7.000 7.000 7.000 8.000 7.000 7.000 6.000 7.000 6.000 6.000 7.000 7.000 7.000 7.000 7.000 7.000 8.000 6.000 6.000 7.000 7.000 6.000 7.000 7.000 8.000
[59]  8.000 7.000 7.000 7.000 7.000 7.000 7.000 7.000 7.000 7.000 7.000 6.000 6.000 8.000 7.000 7.000 6.000 7.000 6.000 7.000 7.000 7.000 7.000 7.000 8.000 8.000 8.000 7.000 8.000 7.000 7.000 7.000 7.000 7.000 7.000 7.000 7.000 7.000 7.000 6.000 7.000 6.000 6.000 7.000 7.000 8.000 8.000 6.000 7.000 6.000 6.000 7.000 7.000 8.000 7.000 8.000 7.000 6.000
[60]  7.000 6.000 6.000 7.000 7.000 7.000 7.000 7.000 7.000 7.000 5.000 7.000 7.000 7.000 7.000 7.000 7.000 6.000 8.000 6.000 5.000 6.000 6.000 6.000 7.000 6.000 7.000 6.000 7.000 5.000 7.000 6.000 6.000 5.000 6.000 7.000 6.000 5.000 7.000 7.000 7.000 7.000 7.000 7.000 6.000 6.000 6.000 5.000 6.000 7.000 7.000 6.000 5.000 7.000 7.000 7.000 6.000 6.000 8.000
[61]  8.000 6.000 6.000 8.000 7.000 8.000 8.000 7.000 7.000 7.000 5.000 7.000 8.000 8.000 8.000 8.000 8.000 6.000 7.000 7.000 6.000 7.000 6.000 6.000 7.000 7.000 7.000 7.000 7.000 6.000 8.000 7.000 6.000 6.000 6.000 7.000 6.000 6.000 7.000 7.000 7.000 7.000 6.000 6.000 7.000 7.000 7.000 5.000 7.000 8.000 6.000 6.000 6.000 8.000 7.000 8.000 7.000 5.000 7.000 1.000
[62]  8.000 7.000 7.000 7.000 7.000 7.000 7.000 6.000 7.000 7.000 7.000 7.000 7.000 7.000 7.000 7.000 7.000 7.000 8.000 7.000 6.000 6.000 7.000 7.000 7.000 7.000 7.000 6.000 7.000 6.000 7.000 7.000 7.000 7.000 7.000 7.000 7.000 7.000 7.000 7.000 7.000 7.000 7.000 6.000 6.000 6.000 6.000 7.000 7.000 7.000 6.000 7.000 7.000 1.000 7.000 1.000 7.000 7.000 7.000 7.000 8.000
[63]  8.000 7.000 7.000 7.000 7.000 7.000 7.000 6.000 6.000 7.000 7.000 7.000 7.000 7.000 7.000 5.000 6.000 7.000 6.000 7.000 7.000 7.000 7.000 7.000 7.000 7.000 7.000 7.000 7.000 7.000 7.000 7.000 7.000 7.000 7.000 7.000 7.000 6.000 8.000 7.000 7.000 8.000 8.000 8.000 6.000 7.000 7.000 6.000 6.000 7.000 8.000 6.000 7.000 7.000 6.000 7.000 7.000 8.000 8.000 6.000 6.000 7.000
[64]  7.000 5.000 5.000 7.000 6.000 6.000 6.000 5.000 5.000 6.000 5.000 6.000 6.000 6.000 6.000 6.000 5.000 5.000 8.000 6.000 5.000 6.000 5.000 5.000 6.000 5.000 6.000 5.000 6.000 5.000 6.000 5.000 5.000 5.000 5.000 6.000 5.000 4.000 5.000 6.000 5.000 5.000 7.000 6.000 6.000 6.000 6.000 4.000 5.000 6.000 6.000 5.000 5.000 6.000 7.000 6.000 7.000 6.000 6.000 6.000 7.000 6.000 6.000
[65]  8.000 6.000 7.000 8.000 8.000 8.000 7.000 7.000 7.000 7.000 6.000 7.000 8.000 8.000 7.000 8.000 6.000 6.000 6.000 6.000 7.000 7.000 7.000 7.000 7.000 7.000 7.000 7.000 7.000 7.000 7.000 7.000 7.000 7.000 7.000 7.000 7.000 7.000 7.000 7.000 7.000 7.000 5.000 6.000 7.000 8.000 6.000 7.000 7.000 8.000 6.000 7.000 7.000 8.000 6.000 8.000 7.000 7.000 7.000 7.000 6.000 8.000 7.000 7.000
[66]  7.000 5.000 5.000 5.000 6.000 6.000 6.000 6.000 6.000 6.000 6.000 7.000 7.000 7.000 7.000 7.000 7.000 5.000 7.000 5.000 5.000 5.000 5.000 5.000 5.000 6.000 5.000 5.000 5.000 5.000 6.000 4.000 5.000 5.000 4.000 6.000 4.000 5.000 6.000 6.000 5.000 6.000 7.000 7.000 5.000 6.000 6.000 5.000 5.000 7.000 7.000 5.000 5.000 7.000 7.000 7.000 7.000 8.000 7.000 7.000 7.000 7.000 7.000 6.000 7.000
[67]  8.000 8.000 8.000 7.000 7.000 8.000 8.000 7.000 8.000 8.000 8.000 7.000 7.000 8.000 7.000 7.000 7.000 8.000 7.000 8.000 7.000 7.000 7.000 7.000 7.000 7.000 7.000 7.000 7.000 7.000 7.000 7.000 7.000 7.000 7.000 7.000 7.000 7.000 7.000 7.000 7.000 7.000 9.000 9.000 8.000 7.000 8.000 7.000 8.000 8.000 8.000 8.000 7.000 7.000 7.000 7.000 8.000 8.000 8.000 8.000 9.000 7.000 8.000 7.000 9.000 7.000
[68]  7.000 4.000 3.000 5.000 4.000 5.000 5.000 5.000 5.000 5.000 4.000 5.000 6.000 7.000 7.000 7.000 6.000 3.000 8.000 5.000 2.000 4.000 2.000 3.000 4.000 4.000 4.000 3.000 3.000 2.000 6.000 4.000 2.000 4.000 2.000 5.000 3.000 1.000 5.000 6.000 5.000 6.000 6.000 6.000 3.000 4.000 5.000 2.000 3.000 6.000 6.000 2.000 2.000 7.000 7.000 6.000 7.000 7.000 7.000 5.000 6.000 7.000 6.000 4.000 7.000 5.000 7.000
[69]  8.000 7.000 7.000 7.000 7.000 7.000 7.000 7.000 7.000 7.000 6.000 7.000 6.000 6.000 6.000 7.000 7.000 7.000 7.000 7.000 6.000 6.000 6.000 6.000 7.000 7.000 7.000 7.000 7.000 6.000 7.000 7.000 6.000 7.000 6.000 7.000 6.000 5.000 7.000 8.000 8.000 8.000 8.000 8.000 5.000 7.000 6.000 5.000 7.000 5.000 7.000 6.000 6.000 7.000 7.000 7.000 7.000 7.000 7.000 7.000 7.000 6.000 7.000 7.000 7.000 6.000 8.000 5.000

S1 appendix. Exact minimal distances matrix calculated with genome_comparison.c program. The distances represent the minimal number of intrachromosal recombination of the protein-coding and rRNA genes, e.g., transposition, inversion, reverse transposition and gain/loss, necessary to go from one mitochondrial genomic organisation to another. In the case of a gain/loss event of one gene, the calculated distances have been increased a posteriori by 1. In the case of a gain/loss event of two genes, the distances have been increased by 2 except when the gain/loss event concerned a block of two successive genes (case of chaetognaths, loss of block atp8/atp6, distance increased by 1). 
